# Supplementary material for: Synthesis of Sucrose-HDI Cooligomers: New Polyols for Novel Polyurethane Networks
Source: Int J Mol Sci. 2022 Jan 27;23(3):1444. doi: 10.3390/ijms23031444 (PMC8836168; doi:10.3390/ijms23031444)
Supplement: Supplementary file 1 [file ijms-23-01444-s001.zip]

Archive with 1 entries (1 files):
- ijms-1536691-supplementary.pdf
